# Supplementary material for: Transcriptome and N6-Methyladenosine RNA Methylome Analyses in Aortic Dissection and Normal Human Aorta
Source: Front Cardiovasc Med. 2021 May 28;8:627380. doi: 10.3389/fcvm.2021.627380 (PMC8193080; doi:10.3389/fcvm.2021.627380)
Supplement: Supplementary file 2 [file Table_2.xls]

DMMSs and DEGs	Differentially methylated N6-methyladenosine overlap with up or down-regulated differential expressed genes
ensembl_gene_id	log2FC	Pvalue	FDR	Style	external_gene_name.x	gene_biotype.x	description	A00710	A00711	A00717	A00720	GA1	Normol3	X262708	X262982	chr	chromStart	chromEnd	score	strand	thickStart	thickEnd	itemRgb	blockCount	blockSizes	blockStarts	lg.p	lg.fdr	fold_enrchment	diff.lg.fdr	diff.lg.p	diff.log2.fc	class	external_gene_name.y	gene_biotype.y	group
ENSG00000041982	2.817837587	1.01E-06	6.05E-05	up	TNC	protein_coding	tenascin C [Source:HGNC Symbol;Acc:HGNC:5318]	211.5429082	21.2946488	261.4394303	137.620865	19.5306464	11.84463106	42.6132898	17.65699122	9	115086462	115086462	0	-	115085879	115087046	0	1	1167,	0	-22200	#NAME?	35.2	-86.4	-88.9	-7.78	CDS	TNC	protein_coding	2
ENSG00000105559	1.544703175	0.000479693	0.008126142	up	PLEKHA4	protein_coding	pleckstrin homology domain containing A4 [Source:HGNC Symbol;Acc:HGNC:14339]	53.82073719	25.54269223	60.59559335	18.36816763	12.97469285	7.835304972	23.04333433	11.06298168	19	48868527	48868527	5.00E-70	-	48868422	48868632	0	1	210,	0	-69.3	-67.9	7.93	-133	-136	-9.9	five_prime_utr	PLEKHA4	protein_coding	2
ENSG00000119138	-1.316834054	0.000169178	0.003744842	down	KLF9	protein_coding	Kruppel like factor 9 [Source:HGNC Symbol;Acc:HGNC:1123]	17.18417782	21.3660826	15.85977762	11.29486975	27.14261546	53.56545056	31.46548729	40.0870468	9	70413831	70413831	1.10E-05	-	70413726	70413936	0	1	210,	0	-4.95	-4.24	13.9	-4.83	-6.29	-7.06	five_prime_utr	KLF9	protein_coding	2
ENSG00000120129	-1.567088529	1.88E-05	0.000659605	down	DUSP1	protein_coding	dual specificity phosphatase 1 [Source:HGNC Symbol;Acc:HGNC:3064]	57.86386247	89.79080869	60.84865196	64.38873031	121.534633	296.168847	150.6662663	172.5768283	5	172770957	172770957	1.00E-169	-	172770719	172771195	0	1	476,	0	-169	-167	248	-3.19	-4.54	1.68	five_prime_utr	DUSP1	protein_coding	2
ENSG00000125844	1.253301499	0.001078571	0.014947045	up	RRBP1	protein_coding	ribosome binding protein 1 [Source:HGNC Symbol;Acc:HGNC:10448]	20.86279197	17.02457361	44.46655179	38.64628195	12.21856214	14.47367664	9.749732116	11.8596217	20	17659869	17659869	2.50E-38	-	17659734	17660004	0	1	270,	0	-37.6	-36.3	86.7	-2.72	-4.07	-4.58	CDS	RRBP1	protein_coding	2
ENSG00000127951	-1.397723334	0.000425749	0.007472161	down	FGL2	protein_coding	fibrinogen like 2 [Source:HGNC Symbol;Acc:HGNC:3696]	64.51653784	75.07929709	49.00239593	50.25941958	64.74449916	215.084573	196.8979742	110.356562	7	77196811	77196811	1.00E-296	-	77196647	77196976	0	1	329,	0	-296	-294	970	-53.4	-55.6	8.77	CDS	FGL2	protein_coding	2
ENSG00000130203	2.963895871	9.95E-06	0.00038907	up	APOE	protein_coding	apolipoprotein E [Source:HGNC Symbol;Acc:HGNC:613]	161.1303568	20.1222242	40.06034317	32.121303	9.790618609	14.2559037	2.370044345	3.176399818	19	44909126	44909126	2.00E-18	+	44908918	44909334	0	1	416,	0	-17.7	-16.7	54.9	-27.9	-29.9	-8.94	CDS	APOE	protein_coding	2
ENSG00000138080	1.549320313	0.000135128	0.003121061	up	EMILIN1	protein_coding	elastin microfibril interfacer 1 [Source:HGNC Symbol;Acc:HGNC:19880]	131.0119736	64.73696462	235.4147201	99.8816543	39.46546086	40.76352073	58.99565114	40.55796345	2	27083201	27083201	0	+	27082391	27084011	0	1	1620,	0	-2010	#NAME?	899	-434	-434	-5	CDS	EMILIN1	protein_coding	2
ENSG00000140092	-1.240614303	0.00159636	0.019658586	down	FBLN5	protein_coding	fibulin 5 [Source:HGNC Symbol;Acc:HGNC:3602]	279.9401064	169.7940804	221.5061752	89.14940614	374.451311	511.9734265	326.662798	496.4877882	14	91870085	91870085	0	-	91869950	91870221	0	1	271,	0	-810	#NAME?	8.44	-15.6	-17.4	-5.61	three_prime_utr	FBLN5	protein_coding	2
ENSG00000146112	1.061758295	0.002147109	0.024281556	up	PPP1R18	protein_coding	protein phosphatase 1 regulatory subunit 18 [Source:HGNC Symbol;Acc:HGNC:29413]	70.10935809	34.60092449	56.6530429	32.39173759	29.38627944	17.12455524	26.65204793	17.88430133	6	30685326	30685326	0	-	30684699	30685954	0	1	1255,	0	-532	#NAME?	112	-52.9	-55.2	-7.28	exon	PPP1R18	protein_coding	2
ENSG00000148926	1.909538627	0.000388031	0.0069664	up	ADM	protein_coding	adrenomedullin [Source:HGNC Symbol;Acc:HGNC:259]	6.698886977	1.429777474	7.992897354	9.976273024	2.532547523	1.618823695	1.010415941	1.474317305	11	10306933	10306933	3.20E-86	+	10306769	10307098	0	1	329,	0	-85.5	-84	75.7	-5.92	-7.43	-4.77	three_prime_utr	ADM	protein_coding	2
ENSG00000157227	1.35846435	0.000714392	0.010931145	up	MMP14	protein_coding	matrix metallopeptidase 14 [Source:HGNC Symbol;Acc:HGNC:7160]	169.8167439	59.81604806	216.1687605	231.8520348	59.57188831	60.18911819	56.84920543	77.50995419	14	22836841	22836841	2.00E-11	+	22836766	22836916	0	1	150,	0	-10.7	-9.81	39.4	-4.42	-5.85	-6.61	CDS	MMP14	protein_coding	2
ENSG00000159403	1.357513805	1.42E-05	0.000523554	up	C1R	protein_coding	complement C1r [Source:HGNC Symbol;Acc:HGNC:1246]	315.2257769	198.089702	201.9019937	142.8647834	76.88244699	59.01169142	113.7382092	77.86893038	12	7080820	7080820	0	-	7080387	7081254	0	1	867,	0	#NAME?	#NAME?	67.3	-12.4	-14.1	-5.32	exon	C1R	protein_coding	2
ENSG00000169851	-1.356830942	0.000432789	0.00754758	down	PCDH7	protein_coding	protocadherin 7 [Source:HGNC Symbol;Acc:HGNC:8659]	67.43209693	70.77006008	60.00556876	26.40732219	106.3362386	187.5830968	117.3448555	128.3851704	4	30723394	30723394	0	+	30722780	30724009	0	1	1229,	0	-400	#NAME?	717	-1.9	-3.17	0.768	CDS	PCDH7	protein_coding	1
ENSG00000170759	-1.066987585	0.00308539	0.03106079	down	KIF5B	protein_coding	kinesin family member 5B [Source:HGNC Symbol;Acc:HGNC:6324]	13.85151425	30.43430151	18.46675711	28.09190608	39.40071988	63.04164516	32.84240793	38.98442482	10	32056235	32056235	9.80E-06	-	32056160	32056311	0	1	151,	0	-5.01	-4.3	20	-2.17	-3.48	-6.98	five_prime_utr	KIF5B	protein_coding	2
ENSG00000171223	1.988300264	8.52E-06	0.000344935	up	JUNB	protein_coding	JunB proto-oncogene, AP-1 transcription factor subunit [Source:HGNC Symbol;Acc:HGNC:6205]	123.8374783	54.87709759	134.2238086	49.36208133	15.88089353	33.13229947	18.18878813	19.38268219	19	12792822	12792822	0	+	12792569	12793076	0	1	507,	0	-7540	#NAME?	713	-18.4	-20.3	-5.73	three_prime_utr	JUNB	protein_coding	2
ENSG00000182107	-1.572513582	0.000476377	0.008089824	down	TMEM30B	protein_coding	transmembrane protein 30B [Source:HGNC Symbol;Acc:HGNC:27254]	3.743997062	2.638234723	4.329491796	1.478698228	9.734052745	12.35916726	4.642551638	7.433271969	14	61280530	61280530	7.10E-08	-	61280440	61280620	0	1	180,	0	-7.15	-6.36	9.27	-4.97	-6.43	-9.61	CDS	TMEM30B	protein_coding	2
ENSG00000185129	-1.040026593	0.000654128	0.010305875	down	PURA	protein_coding	purine rich element binding protein A [Source:HGNC Symbol;Acc:HGNC:9701]	6.395915507	13.14101263	7.251006902	14.2846923	17.86370502	20.41970374	21.47820478	19.28197242	5	140114796	140114796	0	+	140114361	140115231	0	1	870,	0	-1430	#NAME?	209	-8.7	-10.3	-4.87	exon	PURA	protein_coding	2
ENSG00000205189	-1.406012798	0.000658801	0.010365507	down	ZBTB10	protein_coding	zinc finger and BTB domain containing 10 [Source:HGNC Symbol;Acc:HGNC:30953]	2.581457706	8.78036718	2.942165717	5.598194004	9.017052164	16.47786962	10.08426734	12.47300119	8	80487460	80487460	1.00E-156	+	80487325	80487596	0	1	271,	0	-156	-155	134	-51.7	-53.9	11.1	CDS	ZBTB10	protein_coding	2
ENSG00000221955	2.447643249	0.001799538	0.021341061	up	SLC12A8	protein_coding	solute carrier family 12 member 8 [Source:HGNC Symbol;Acc:HGNC:15595]	0.578122137	1.263252413	0.205907297	5.377499962	0.192759496	0.233456855	0.692151042	0.16158894	3	125083397	125083397	1.60E-14	-	125083292	125083502	0	1	210,	0	-13.8	-12.9	49.8	-2.29	-3.6	-9.04	three_prime_utr	SLC12A8	protein_coding	2
