# Supplementary material for: Transcriptome and N6-Methyladenosine RNA Methylome Analyses in Aortic Dissection and Normal Human Aorta
Source: Front Cardiovasc Med. 2021 May 28;8:627380. doi: 10.3389/fcvm.2021.627380 (PMC8193080; doi:10.3389/fcvm.2021.627380)
Supplement: Supplementary file 4 [file Table_4.xls]

The complete list of differentially methylated mRNA
ensembl_gene_id	chr	chromStart	chromEnd	score	strand	thickStart	thickEnd	itemRgb	blockCount	blockSizes	blockStarts	lg.p	lg.fdr	fold_enrchment	diff.lg.fdr	diff.lg.p	diff.log2.fc	class	external_gene_name	gene_biotype	SingeSite(motif: GGAC)	SS_Number
ENSG00000006712	19	39386196	39386196	0	-	39385971	39386421	0	1	450,	0	-472	#NAME?	445	-2.98	-4.34	-3.75	CDS	PAF1	protein_coding	39386310,39386277,39386202,39386178,39386171,	5
ENSG00000008441	19	13094958	13094958	0	+	13094793	13095123	0	1	330,	0	-815	#NAME?	40.7	-13.2	-15	-5.39	three_prime_utr	NFIX	protein_coding	13094811,13094915,13094932,	3
ENSG00000011275	7	5622925	5622925	2.50E-24	-	5622805	5623046	0	1	241,	0	-23.6	-22.5	82.4	-6.26	-7.8	-10.8	CDS	RNF216	protein_coding		0
ENSG00000011523	2	65072737	65072737	5.90E-08	+	65072677	65072798	0	1	121,	0	-7.23	-6.44	27.6	-1.48	-2.73	-7.55	CDS	CEP68	protein_coding		0
ENSG00000012171	3	50276634	50276634	1.60E-85	+	50276529	50276739	0	1	210,	0	-84.8	-83.3	283	-9.86	-11.5	5.58	exon	SEMA3B	protein_coding	50276649,	1
ENSG00000019144	11	118628428	118628428	1.00E-38	+	118628308	118628549	0	1	241,	0	-38	-36.7	26.5	-4.3	-5.73	-5.42	CDS	PHLDB1	protein_coding	118628333,118628368,118628519,	3
ENSG00000024422	19	47741232	47741232	1.00E-247	+	47740947	47741517	0	1	570,	0	-247	-245	383	-21.7	-23.6	-6.07	exon	EHD2	protein_coding	47741077,47741097,47741115,47741145,47741234,47741286,	6
ENSG00000033327	11	78218636	78218636	1.00E-113	-	78218411	78218862	0	1	451,	0	-113	-112	187	-170	-172	10.1	three_prime_utr	GAB2	protein_coding	78218809,78218784,78218685,78218612,78218576,78218496,	6
ENSG00000041982	9	115086462	115086462	0	-	115085879	115087046	0	1	1167,	0	-22200	#NAME?	35.2	-86.4	-88.9	-7.78	CDS	TNC	protein_coding	115086855,115086619,115086433,115086220,115086193,115086189,115086172,115086007,115085968,115085925,	10
ENSG00000050820	16	75235105	75235105	0	-	75234940	75235271	0	1	331,	0	-1510	#NAME?	714	-3.32	-4.7	-3.82	three_prime_utr	BCAR1	protein_coding	75235250,75235175,75235169,75235133,75235077,75234959,	6
ENSG00000050820	16	75235525	75235525	5.00E-18	-	75235360	75235691	0	1	331,	0	-17.3	-16.2	23.3	-1.34	-2.58	-3.56	three_prime_utr	BCAR1	protein_coding	75235463,75235391,	2
ENSG00000053254	14	89412238	89412238	0	-	89412103	89412374	0	1	271,	0	-1950	#NAME?	37	-11.1	-12.8	-5.15	CDS	FOXN3	protein_coding	89412211,89412205,	2
ENSG00000054598	6	1611035	1611035	0	+	1610840	1611230	0	1	390,	0	#NAME?	#NAME?	103	-14.2	-16	-6.02	CDS	FOXC1	protein_coding	1610901,1610908,1610914,1610977,1610989,1611004,1611118,	7
ENSG00000063244	19	55654682	55654682	1.00E-158	+	55654562	55654802	0	1	240,	0	-158	-157	522	-2.54	-3.88	5.77	five_prime_utr	U2AF2	protein_coding	55654569,55654604,55654658,55654698,55654721,	5
ENSG00000065320	17	9022521	9022521	1.00E-19	+	9022356	9022686	0	1	330,	0	-19	-18	47.8	-2.39	-3.72	-4.69	CDS	NTN1	protein_coding	9022366,9022500,9022533,9022560,	4
ENSG00000072518	11	63909062	63909062	1.00E-09	+	63908957	63909167	0	1	210,	0	-8.99	-8.14	24.9	-5.58	-7.09	-6.85	CDS	MARK2	protein_coding	63909025,63909100,	2
ENSG00000079308	2	217848592	217848592	0	-	217848412	217848772	0	1	360,	0	-3310	#NAME?	9.6	-11.6	-13.3	-5.2	CDS	TNS1	protein_coding	217848711,217848637,217848574,217848508,	4
ENSG00000079308	2	217804181	217804181	0	-	217804016	217804347	0	1	331,	0	-506	#NAME?	23.5	-3.95	-5.37	-4.03	three_prime_utr	TNS1	protein_coding		0
ENSG00000080854	11	133921116	133921116	3.20E-37	-	133920996	133921236	0	1	240,	0	-36.5	-35.3	86.3	-5.59	-7.1	-4.77	CDS	IGSF9B	protein_coding	133921143,133921074,133921047,133921032,	4
ENSG00000082641	17	48059739	48059739	0	+	48059395	48060083	0	1	688,	0	-1770	#NAME?	3270	-16	-17.8	2.38	three_prime_utr	NFE2L1	protein_coding	48059511,48059555,48059627,48059697,48059703,48059709,48059715,48059728,48059858,48059963,	10
ENSG00000085063	11	33710202	33710202	6.30E-58	-	33710082	33710322	0	1	240,	0	-57.2	-55.8	6.88	-12.3	-14	-5.58	exon	CD59	protein_coding	33710238,33710200,	2
ENSG00000085872	19	16519042	16519042	2.00E-15	-	16518937	16519147	0	1	210,	0	-14.7	-13.8	25.9	-5.16	-6.65	-5.98	three_prime_utr	CHERP	protein_coding	16519110,	1
ENSG00000087074	19	48873485	48873485	3.10E-07	+	48873410	48873560	0	1	150,	0	-6.51	-5.74	6.67	-2.08	-3.37	-5.07	CDS	PPP1R15A	protein_coding	48873428,48873507,	2
ENSG00000091986	3	112640751	112640751	0	-	112640541	112640962	0	1	421,	0	-2870	#NAME?	361	-14.3	-16.1	-5.45	five_prime_utr	CCDC80	protein_coding	112640704,112640699,112640689,112640667,112640598,	5
ENSG00000100154	22	27982343	27982343	1.10E-09	-	27982268	27982418	0	1	150,	0	-8.97	-8.12	33.5	-4.55	-6	-9.25	CDS	TTC28	protein_coding	27982371,	1
ENSG00000100345	22	36282598	36282598	0	-	36282478	36282719	0	1	241,	0	-603	#NAME?	2.55	-434	-434	-10.5	three_prime_utr	MYH9	protein_coding	36282637,36282573,	2
ENSG00000101400	20	33408369	33408369	0	-	33408221	33408518	0	1	297,	0	-329	#NAME?	666	-5.25	-6.75	-4.45	three_prime_utr	SNTA1	protein_coding	33408340,33408327,33408318,	3
ENSG00000102804	13	44434491	44434491	2.50E-40	-	44434266	44434716	0	1	450,	0	-39.6	-38.3	135	-18.2	-20.1	-6.29	three_prime_utr	TSC22D1	protein_coding	44434638,44434387,	2
ENSG00000104679	8	23290200	23290200	0	+	23290035	23290365	0	1	330,	0	-516	#NAME?	1690	-2.42	-3.76	1.6	CDS	R3HCC1	protein_coding	23290113,23290165,23290197,23290213,23290242,	5
ENSG00000104852	19	49108410	49108410	1.00E-191	+	49108276	49108545	0	1	269,	0	-191	-189	9.76	-197	-200	10.6	exon	SNRNP70	protein_coding	49108327,49108474,	2
ENSG00000105137	19	15113810	15113810	1.60E-12	+	15113705	15113915	0	1	210,	0	-11.8	-10.8	42.9	-2.3	-3.62	-6.59	CDS	SYDE1	protein_coding	15113736,15113808,15113814,	3
ENSG00000105559	19	48868527	48868527	5.00E-70	-	48868422	48868632	0	1	210,	0	-69.3	-67.9	7.93	-133	-136	-9.9	five_prime_utr	PLEKHA4	protein_coding	48868489,	1
ENSG00000106624	7	44114293	44114293	0	+	44114024	44114562	0	1	538,	0	-8170	#NAME?	37.2	-2.57	-3.91	0.325	three_prime_utr	AEBP1	protein_coding	44114066,44114090,44114253,44114373,44114428,	5
ENSG00000106948	9	114377229	114377229	0	-	114376945	114377514	0	1	569,	0	#NAME?	#NAME?	1080	-14.5	-16.3	-6.65	CDS	AKNA	protein_coding	114377511,114377451,114377425,114377265,114377194,114377016,	6
ENSG00000107104	9	713074	713074	3.20E-43	+	712789	713360	0	1	571,	0	-42.5	-41.2	144	-1.35	-2.59	-3.38	exon	KANK1	protein_coding	712876,712911,712942,713097,	4
ENSG00000107949	10	125842221	125842221	1.00E-14	+	125842116	125842327	0	1	211,	0	-14	-13	50.4	-2.29	-3.61	-9.07	three_prime_utr	BCCIP	protein_coding		0
ENSG00000107957	10	103601493	103601493	1.00E-120	-	103601343	103601644	0	1	301,	0	-120	-119	399	-17	-18.8	5.72	three_prime_utr	SH3PXD2A	protein_coding	103601592,103601570,103601528,103601498,	4
ENSG00000107957	10	103601838	103601838	1.60E-50	-	103601733	103601944	0	1	211,	0	-49.8	-48.5	7.33	-19.3	-21.1	4.34	exon	SH3PXD2A	protein_coding		0
ENSG00000109610	4	24800392	24800392	2.00E-43	+	24800302	24800483	0	1	181,	0	-42.7	-41.4	2.67	-1.53	-2.78	-0.646	three_prime_utr	SOD3	protein_coding	24800429,	1
ENSG00000109906	11	114063421	114063421	0	+	114063241	114063601	0	1	360,	0	-773	#NAME?	893	-57	-59.3	-7.41	exon	ZBTB16	protein_coding	114063393,114063421,114063447,114063517,114063592,	5
ENSG00000109906	11	114064273	114064273	7.90E-62	+	114064138	114064409	0	1	271,	0	-61.1	-59.7	180	-4.96	-6.43	-1.81	exon	ZBTB16	protein_coding	114064143,114064399,	2
ENSG00000110047	11	64853888	64853888	1.00E-303	-	64853738	64854039	0	1	301,	0	-303	-301	595	-2.02	-3.31	-3.6	three_prime_utr	EHD1	protein_coding	64854007,64853936,64853883,	3
ENSG00000110237	11	73309608	73309608	0	+	73309428	73309789	0	1	361,	0	-510	#NAME?	325	-121	-123	10.7	CDS	ARHGEF17	protein_coding	73309551,73309657,73309711,	3
ENSG00000112406	6	139167115	139167115	1.60E-47	+	139166921	139167310	0	1	389,	0	-46.8	-45.5	153	-12.1	-13.8	-5.83	CDS	HECA	protein_coding	139167016,139167054,	2
ENSG00000113580	5	143400130	143400130	5.00E-37	-	143400025	143400235	0	1	210,	0	-36.3	-35.1	6.67	-2.2	-3.51	-3.66	CDS	NR3C1	protein_coding	143400109,143400085,	2
ENSG00000113657	5	147393118	147393118	1.60E-19	-	147393028	147393209	0	1	181,	0	-18.8	-17.7	66.3	-2.45	-3.78	-9.35	three_prime_utr	DPYSL3	protein_coding		0
ENSG00000114933	2	206056724	206056724	4.00E-11	-	206056634	206056815	0	1	181,	0	-10.4	-9.54	12.3	-9.56	-11.2	-10.7	CDS	INO80D	protein_coding	206056787,	1
ENSG00000115310	2	55050033	55050033	1.60E-55	-	55049809	55050258	0	1	449,	0	-54.8	-53.5	19.2	-54.4	-56.7	-5.4	CDS	RTN4	protein_coding	55050203,55050170,55050164,55050062,55050025,55049975,55049894,55049823,	8
ENSG00000115677	2	241229418	241229418	1.60E-18	-	241229328	241229509	0	1	181,	0	-17.8	-16.8	63.1	-5.69	-7.21	-10.3	three_prime_utr	HDLBP	protein_coding	241229406,	1
ENSG00000116260	1	180196605	180196605	2.00E-66	+	180196485	180196726	0	1	241,	0	-65.7	-64.3	65.1	-4.44	-5.89	-4.56	CDS	QSOX1	protein_coding	180196528,180196592,	2
ENSG00000117242	1	20650925	20650925	5.00E-92	-	20650761	20651090	0	1	329,	0	-91.3	-89.8	103	-4.77	-6.23	-4.78	exon	PINK1-AS	antisense_RNA	20650868,	1
ENSG00000118369	11	78209911	78209911	6.30E-19	+	78209776	78210046	0	1	270,	0	-18.2	-17.1	4.29	-12.9	-14.7	-5.94	CDS	USP35	protein_coding	78209806,78209842,	2
ENSG00000119138	9	70413831	70413831	1.10E-05	-	70413726	70413936	0	1	210,	0	-4.95	-4.24	13.9	-4.82	-6.29	-7.06	five_prime_utr	KLF9	protein_coding	70413925,70413890,70413850,	3
ENSG00000119280	1	230843576	230843576	3.20E-64	-	230843486	230843666	0	1	180,	0	-63.5	-62.1	12.9	-5.32	-6.82	-4.57	CDS	C1orf198	protein_coding	230843571,	1
ENSG00000119321	9	113165680	113165680	1.50E-07	-	113165590	113165771	0	1	181,	0	-6.83	-6.05	26.3	-4.1	-5.52	-8.83	three_prime_utr	FKBP15	protein_coding	113165608,	1
ENSG00000119681	14	74500322	74500322	0	-	74500053	74500592	0	1	539,	0	#NAME?	#NAME?	62.7	-24.3	-26.2	2.35	three_prime_utr	LTBP2	protein_coding	74500482,74500409,74500194,	3
ENSG00000120129	5	172770957	172770957	1.00E-169	-	172770719	172771195	0	1	476,	0	-169	-167	248	-3.17	-4.54	1.68	five_prime_utr	DUSP1	protein_coding	172771188,172770927,172770870,	3
ENSG00000121057	17	57106709	57106709	6.00E-04	+	57106634	57106785	0	1	151,	0	-3.22	-2.59	9.02	-1.32	-2.56	-5.47	CDS	AKAP1	protein_coding		0
ENSG00000121413	19	58085021	58085021	1.90E-08	-	58084916	58085127	0	1	211,	0	-7.73	-6.92	7.48	-6.34	-7.88	-8.22	exon	ZSCAN18	protein_coding	58085085,	1
ENSG00000123094	12	26065182	26065182	1.70E-07	+	26065047	26065318	0	1	271,	0	-6.77	-5.99	26.1	-1.48	-2.72	-3.75	CDS	RASSF8	protein_coding	26065172,26065192,	2
ENSG00000124942	11	62518078	62518078	0	-	62517913	62518244	0	1	331,	0	-359	#NAME?	44	-51.1	-53.3	-7.41	CDS	AHNAK	protein_coding	62518059,62518043,	2
ENSG00000124942	11	62529805	62529805	1.00E-42	-	62529730	62529881	0	1	151,	0	-42	-40.8	9.86	-2.15	-3.45	4.51	CDS	AHNAK	protein_coding	62529788,62529777,	2
ENSG00000125817	20	3785345	3785345	1.60E-12	-	3785255	3785435	0	1	180,	0	-11.8	-10.9	5.9	-27.1	-29.1	-12.9	CDS	CENPB	protein_coding	3785348,	1
ENSG00000125844	20	17659869	17659869	2.50E-38	-	17659734	17660004	0	1	270,	0	-37.6	-36.3	86.7	-2.71	-4.07	-4.58	CDS	RRBP1	protein_coding	17659895,	1
ENSG00000126461	19	49651370	49651370	2.00E-34	+	49651190	49651550	0	1	360,	0	-33.7	-32.5	32.8	-8.87	-10.5	2.74	CDS	SCAF1	protein_coding	49651326,49651356,49651407,49651457,	4
ENSG00000126461	19	49653269	49653269	2.50E-14	+	49653194	49653345	0	1	151,	0	-13.6	-12.6	49	-1.4	-2.64	-4.17	CDS	SCAF1	protein_coding		0
ENSG00000126603	16	4337437	4337437	6.30E-16	+	4337317	4337558	0	1	241,	0	-15.2	-14.2	30.2	-11.6	-13.3	-5.9	CDS	GLIS2	protein_coding	4337350,4337385,4337414,4337537,	4
ENSG00000126945	X	101412295	101412295	3.20E-11	+	101412206	101412385	0	1	179,	0	-10.5	-9.59	38.6	-2	-3.29	-8.52	CDS	HNRNPH2	protein_coding	101412208,101412224,101412338,	3
ENSG00000127951	7	77196811	77196811	1.00E-296	-	77196647	77196976	0	1	329,	0	-296	-294	970	-53.4	-55.6	8.77	CDS	FGL2	protein_coding	77196845,	1
ENSG00000130203	19	44909126	44909126	2.00E-18	+	44908918	44909334	0	1	416,	0	-17.7	-16.7	54.9	-27.9	-29.9	-8.94	CDS	APOE	protein_coding	44909022,44909038,	2
ENSG00000130479	19	17726758	17726758	7.90E-20	+	17726668	17726849	0	1	181,	0	-19.1	-18	67.3	-2.41	-3.74	-6.61	CDS	MAP1S	protein_coding	17726711,17726771,17726822,	3
ENSG00000130479	19	17727748	17727748	2.00E-27	+	17727598	17727899	0	1	301,	0	-26.7	-25.5	26.2	-2.2	-3.52	-4.4	CDS	MAP1S	protein_coding		0
ENSG00000130522	19	18281326	18281326	6.30E-62	-	18281178	18281474	0	1	296,	0	-61.2	-59.8	16.5	-6.66	-8.22	-2.86	CDS	JUND	protein_coding	18281342,	1
ENSG00000130723	9	131499567	131499567	4.00E-35	+	131499297	131499837	0	1	540,	0	-34.4	-33.2	118	-3.71	-5.11	-4.35	three_prime_utr	PRRC2B	protein_coding	131499534,131499557,131499584,131499778,131499805,	5
ENSG00000130940	1	10653836	10653836	1.00E-20	-	10653731	10653942	0	1	211,	0	-20	-18.9	42.7	-1.45	-2.69	-4.64	CDS	CASZ1	protein_coding	10653916,	1
ENSG00000133056	1	204423856	204423856	2.50E-23	-	204423766	204423947	0	1	181,	0	-22.6	-21.5	78.8	-6.19	-7.73	-10.7	three_prime_utr	PIK3C2B	protein_coding	204423911,	1
ENSG00000133392	16	15703951	15703951	3.20E-47	-	15703831	15704072	0	1	241,	0	-46.5	-45.2	2.05	-5.12	-6.61	-4.52	three_prime_utr	MYH11	protein_coding	15704034,	1
ENSG00000135503	12	51996613	51996613	3.20E-11	+	51996508	51996719	0	1	211,	0	-10.5	-9.64	21.8	-2.1	-3.4	-8.71	three_prime_utr	ACVR1B	protein_coding		0
ENSG00000135842	1	184795656	184795656	9.99988867182683e-321	-	184795506	184795806	0	1	300,	0	-320	-318	9.78	-7.35	-8.94	-2.21	CDS	FAM129A	protein_coding	184795749,184795739,184795699,184795590,	4
ENSG00000135862	1	183023908	183023908	3.20E-59	+	183023728	183024088	0	1	360,	0	-58.5	-57.2	128	-28.8	-30.7	-7.79	CDS	LAMC1	protein_coding	183023828,183023840,183023926,	3
ENSG00000136205	7	47369182	47369182	0	-	47368897	47369467	0	1	570,	0	-553	#NAME?	37.7	-14.6	-16.4	-5.56	CDS	TNS3	protein_coding	47369442,47369369,47369286,47369174,47369163,47369027,47369009,47368986,	8
ENSG00000136383	15	84856603	84856603	0	+	84856423	84856783	0	1	360,	0	-646	#NAME?	22.2	-7.75	-9.36	-4.76	CDS	ALPK3	protein_coding	84856601,84856634,84856670,	3
ENSG00000137497	11	72013188	72013188	1.60E-66	-	72013053	72013323	0	1	270,	0	-65.8	-64.4	6.59	-8.87	-10.5	-5.14	CDS	NUMA1	protein_coding	72013321,72013094,	2
ENSG00000138080	2	27083186	27083186	0	+	27082391	27083981	0	1	1590,	0	-2010	#NAME?	899	-434	-434	-5	CDS	EMILIN1	protein_coding	27082526,27082805,27083039,27083087,27083450,27083618,27083709,27083783,27083799,27083916,27083975,	11
ENSG00000140044	14	75469720	75469720	6.30E-51	+	75469405	75470035	0	1	630,	0	-50.2	-48.8	104	-23.4	-25.3	8.12	three_prime_utr	JDP2	protein_coding	75469409,75469680,75469752,	3
ENSG00000140092	14	91870085	91870085	0	-	91869950	91870221	0	1	271,	0	-810	#NAME?	8.44	-15.6	-17.4	-5.61	three_prime_utr	FBLN5	protein_coding	91870177,91870040,	2
ENSG00000140836	16	72958452	72958452	0	-	72958092	72958812	0	1	720,	0	-486	#NAME?	201	-140	-142	-7.94	CDS	ZFHX3	protein_coding	72958667,72958632,72958581,72958380,	4
ENSG00000141756	17	41822484	41822484	0	+	41822260	41822709	0	1	449,	0	-2300	#NAME?	7470	-1.92	-3.21	6.12	three_prime_utr	FKBP10	protein_coding	41822263,41822283,41822322,41822334,41822379,41822459,41822473,	7
ENSG00000142173	21	46132460	46132460	0	+	46132280	46132640	0	1	360,	0	-922	#NAME?	3.38	-13	-14.7	-0.463	CDS	COL6A2	protein_coding	46132337,46132433,46132439,46132493,	4
ENSG00000143157	1	166849993	166849993	1.60E-28	+	166849873	166850114	0	1	241,	0	-27.8	-26.6	46.3	-1.62	-2.88	-3.9	CDS	POGK	protein_coding	166849921,166849950,	2
ENSG00000143294	1	156768156	156768156	6.60E-05	+	156768096	156768217	0	1	121,	0	-4.18	-3.5	5.57	-5.09	-6.57	-9.04	CDS	PRCC	protein_coding		0
ENSG00000143641	1	230281525	230281525	1.00E-18	+	230281435	230281616	0	1	181,	0	-18	-17	63.7	-14.8	-16.6	-11.7	three_prime_utr	GALNT2	protein_coding		0
ENSG00000143869	2	20671311	20671311	1.00E-236	+	20670996	20671627	0	1	631,	0	-236	-234	776	-4.75	-6.22	-4.64	exon	GDF7	protein_coding	20671035,20671050,20671056,20671141,20671162,20671186,20671393,20671605,	8
ENSG00000143878	2	20447859	20447859	0	+	20447429	20448289	0	1	860,	0	-2010	#NAME?	176	-434	-414	3.24	exon	RHOB	protein_coding	20447547,20447610,20447640,20447658,20447691,20447724,20447733,20448105,20448153,20448206,	10
ENSG00000144810	3	99794657	99794657	0	+	99794252	99795062	0	1	810,	0	-23100	#NAME?	84.4	-43.2	-45.4	-1.94	CDS	COL8A1	protein_coding	99794290,99794446,99794482,99794491,99794509,99794560,99794578,99794587,99794596,99794701,99794824,99794911,99794929,99794971,99795016,99795034,	16
ENSG00000144810	3	99795990	99795990	2.00E-77	+	99795780	99796200	0	1	420,	0	-76.7	-75.3	256	-9.71	-11.4	-5.19	CDS	COL8A1	protein_coding	99795993,99796075,	2
ENSG00000146112	6	30685326	30685326	0	-	30684699	30685954	0	1	1255,	0	-532	#NAME?	112	-52.9	-55.2	-7.28	exon	PPP1R18	protein_coding	30685829,30685815,30685507,30685016,30684986,30684976,30684799,30684791,	8
ENSG00000146373	6	124962919	124962919	0	+	124962664	124963175	0	1	511,	0	-478	#NAME?	548	-1.58	-2.84	-3.73	CDS	RNF217	protein_coding	124962731,124962810,124962952,124962975,124962986,	5
ENSG00000148841	10	104315736	104315736	6.90E-09	-	104315646	104315826	0	1	180,	0	-8.16	-7.33	30.8	-3.22	-4.59	-8.82	CDS	ITPRIP	protein_coding	104315792,104315735,	2
ENSG00000148926	11	10306933	10306933	3.20E-86	+	10306769	10307098	0	1	329,	0	-85.5	-84	75.7	-5.9	-7.43	-4.77	three_prime_utr	ADM	protein_coding		0
ENSG00000149115	11	57308993	57308993	0	-	57308574	57309413	0	1	839,	0	-1780	#NAME?	476	-2.66	-4.01	-0.838	CDS	TNKS1BP1	protein_coding	57309388,57309376,57309232,57309227,57309141,57309034,57309029,57308880,57308867,57308782,57308683,57308678,57308671,	13
ENSG00000149115	11	57310070	57310070	0	-	57309651	57310489	0	1	838,	0	-2000	#NAME?	110	-33.2	-35.2	-6.53	CDS	TNKS1BP1	protein_coding	57310447,57310393,57310388,57310246,57310183,57310120,57310057,57309973,57309931,57309832,57309806,57309790,	12
ENSG00000150776	11	112083096	112083096	6.30E-11	+	112083021	112083172	0	1	151,	0	-10.2	-9.3	37.6	-5.84	-7.37	7.16	exon	NKAPD1	protein_coding		0
ENSG00000152518	2	43224249	43224249	0	-	43223831	43224667	0	1	836,	0	#NAME?	#NAME?	2130	-26	-27.9	3.79	three_prime_utr	ZFP36L2	protein_coding	43224452,43224440,43224265,43224173,43223973,43223956,	6
ENSG00000152583	4	87494477	87494477	3.20E-38	-	87494372	87494582	0	1	210,	0	-37.5	-36.3	29.5	-4.28	-5.7	-4.36	CDS	SPARCL1	protein_coding	87494495,87494438,	2
ENSG00000153443	16	4609525	4609525	3.20E-54	-	4609360	4609690	0	1	330,	0	-53.5	-52.1	49.1	-3.78	-5.18	-4.64	three_prime_utr	UBALD1	protein_coding	4609601,4609579,4609503,4609486,4609386,	5
ENSG00000154122	5	14710924	14710924	0	-	14710789	14711059	0	1	270,	0	-928	#NAME?	19.4	-6.8	-8.37	-4.59	three_prime_utr	ANKH	protein_coding	14711012,14710886,14710862,	3
ENSG00000155254	10	97714731	97714731	0	+	97714611	97714851	0	1	240,	0	-400	#NAME?	18.9	-2.04	-3.34	1.72	exon	MARVELD1	protein_coding	97714629,97714646,97714753,	3
ENSG00000157227	14	22836841	22836841	2.00E-11	+	22836766	22836916	0	1	150,	0	-10.7	-9.81	39.4	-4.41	-5.85	-6.61	CDS	MMP14	protein_coding	22836814,	1
ENSG00000157637	17	81246256	81246256	0	-	81245597	81246915	0	2	1076,31,	0,1287	#NAME?	#NAME?	820	-2.1	-3.4	-3.44	CDS	SLC38A10	protein_coding	81246908,81246782,81246737,81246476,81246359,81246308,81246214,81246194,81246152,81246110,81246029,81246008,81245963,	13
ENSG00000157734	15	64155957	64155957	0	+	64155837	64156077	0	1	240,	0	-800	#NAME?	538	-82.7	-85.1	-6.97	exon	SNX22	protein_coding	64155973,	1
ENSG00000158828	1	20650928	20650928	5.00E-92	+	20650764	20651093	0	1	329,	0	-91.3	-89.8	103	-5.09	-6.58	-4.89	exon	PINK1	protein_coding	20650927,	1
ENSG00000159403	12	7080820	7080820	0	-	7080387	7081254	0	1	867,	0	#NAME?	#NAME?	67.3	-12.4	-14.1	-5.32	exon	C1R	protein_coding	7081016,7080980,7080727,7080707,7080665,7080566,7080536,	7
ENSG00000159842	17	1003951	1003951	7.90E-17	-	1003816	1004087	0	1	271,	0	-16.1	-15.1	20.8	-5.38	-6.88	-5.17	three_prime_utr	ABR	protein_coding	1003926,1003877,1003822,	3
ENSG00000160710	1	154601370	154601370	7.90E-37	-	154601220	154601521	0	1	301,	0	-36.1	-34.9	85.7	-24	-25.9	6.65	CDS	ADAR	protein_coding		0
ENSG00000160753	1	155322236	155322236	6.80E-05	+	155322161	155322311	0	1	150,	0	-4.17	-3.49	17.1	-1.32	-2.55	-7.25	CDS	RUSC1	protein_coding	155322245,155322308,	2
ENSG00000162734	1	160214421	160214421	2.50E-22	+	160214331	160214511	0	1	180,	0	-21.6	-20.5	75.5	-34.2	-36.3	-13.2	three_prime_utr	PEA15	protein_coding	160214446,	1
ENSG00000162852	1	246591808	246591808	2.00E-05	+	246591733	246591884	0	1	151,	0	-4.69	-3.99	15.1	-7.71	-9.31	-9.77	CDS	CNST	protein_coding	246591761,246591875,	2
ENSG00000163431	1	201899603	201899603	0	-	201899438	201899768	0	1	330,	0	-894	#NAME?	13.9	-14.8	-16.6	-1.72	CDS	LMOD1	protein_coding	201899598,	1
ENSG00000163431	1	201900468	201900468	0	-	201900214	201900723	0	1	509,	0	-903	#NAME?	181	-121	-124	-2.03	CDS	LMOD1	protein_coding	201900660,201900405,	2
ENSG00000163520	3	13570471	13570471	1.90E-05	+	13570396	13570546	0	1	150,	0	-4.73	-4.03	11.1	-1.84	-3.12	-6.3	CDS	FBLN2	protein_coding	13570449,	1
ENSG00000165801	14	21074383	21074383	2.00E-38	+	21074143	21074624	0	1	481,	0	-37.7	-36.4	129	-3.95	-5.36	-5.93	CDS	ARHGEF40	protein_coding	21074196,21074314,21074353,21074440,21074537,	5
ENSG00000165802	9	137449219	137449219	1.00E-10	-	137449129	137449310	0	1	181,	0	-10	-9.13	37.1	-1.86	-3.14	-5.98	three_prime_utr	NSMF	protein_coding		0
ENSG00000165943	14	93184254	93184254	2.80E-09	-	93184164	93184344	0	1	180,	0	-8.56	-7.72	32.2	-1.39	-2.63	-3.87	five_prime_utr	MOAP1	protein_coding	93184202,	1
ENSG00000166341	11	6627602	6627602	3.20E-18	-	6627542	6627663	0	1	121,	0	-17.5	-16.5	62.2	-3.9	-5.31	7.67	CDS	DCHS1	protein_coding	6627661,	1
ENSG00000166681	X	103377597	103377597	4.00E-15	+	103377507	103377687	0	1	180,	0	-14.4	-13.4	2.8	-184	-187	-17.4	CDS	BEX3	protein_coding	103377604,	1
ENSG00000167642	19	38291986	38291986	4.00E-17	+	38291896	38292076	0	1	180,	0	-16.4	-15.4	26.2	-7.5	-9.09	-10.8	exon	SPINT2	protein_coding	38292025,	1
ENSG00000167658	19	3976502	3976502	1.00E-106	-	3976353	3976652	0	1	299,	0	-106	-104	3.12	-4.42	-5.87	-2.58	three_prime_utr	EEF2	protein_coding	3976576,3976564,3976520,	3
ENSG00000168140	16	4382707	4382707	7.90E-15	+	4382632	4382782	0	1	150,	0	-14.1	-13.1	14.7	-10	-11.7	-5.89	CDS	VASN	protein_coding	4382708,	1
ENSG00000168140	16	4381901	4381901	1.00E-239	+	4381349	4382454	0	1	1105,	0	-239	-237	353	-2.62	-3.97	-3.69	CDS	VASN	protein_coding	4381400,4381445,4381499,4381652,4382099,4382146,4382221,	7
ENSG00000168397	2	241672870	241672870	4.30E-07	+	241672780	241672960	0	1	180,	0	-6.37	-5.61	24.7	-1.66	-2.92	-7.89	three_prime_utr	ATG4B	protein_coding	241672915,	1
ENSG00000168477	6	32096641	32096641	9.999987484956e-319	-	32096041	32097242	0	1	1201,	0	-318	-316	1040	-9.94	-11.6	3.43	CDS	TNXB	protein_coding	32097191,32097082,32096939,32096896,32096885,32096846,32096819,32096792,32096753,32096739,32096726,32096699,32096663,32096606,32096474,32096447,32096381,32096288,32096261,32096120,32096048,	21
ENSG00000169221	16	30357954	30357954	1.00E-227	-	30357759	30358149	0	1	390,	0	-227	-225	439	-5.62	-7.14	-5.01	exon	TBC1D10B	protein_coding	30357984,30357957,30357925,30357780,	4
ENSG00000169813	10	43387108	43387108	1.00E-21	-	43386869	43387347	0	1	478,	0	-21	-19.9	50.4	-6.08	-7.62	-5.93	CDS	HNRNPF	protein_coding	43387242,	1
ENSG00000169851	4	30723394	30723394	0	+	30722780	30724009	0	1	1229,	0	-400	#NAME?	717	-1.88	-3.17	0.768	CDS	PCDH7	protein_coding	30722902,30722947,30723145,30723190,30723214,30723346,30723498,30723702,	8
ENSG00000169871	7	101088651	101088651	0	+	101088381	101088922	0	1	541,	0	-544	#NAME?	345	-55.8	-58.1	5.56	CDS	TRIM56	protein_coding	101088390,101088624,101088655,101088759,	4
ENSG00000170759	10	32056235	32056235	9.80E-06	-	32056160	32056311	0	1	151,	0	-5.01	-4.3	20	-2.17	-3.48	-6.98	five_prime_utr	KIF5B	protein_coding	32056252,32056235,	2
ENSG00000171223	19	12792822	12792822	0	+	12792569	12793076	0	1	507,	0	-7540	#NAME?	713	-18.4	-20.3	-5.73	three_prime_utr	JUNB	protein_coding	12792663,12792802,12792836,12792852,12792913,12792940,	6
ENSG00000171992	5	150650120	150650120	5.00E-58	+	150650000	150650241	0	1	241,	0	-57.3	-55.9	3.35	-4.69	-6.15	-1.41	exon	SYNPO	protein_coding	150650064,150650163,	2
ENSG00000172403	4	119033154	119033154	9.99999983659714e-317	+	119033004	119033305	0	1	301,	0	-316	-314	424	-3.17	-4.55	-3.93	three_prime_utr	SYNPO2	protein_coding	119033065,119033121,	2
ENSG00000173064	12	112184842	112184842	0.00022	-	112184752	112184932	0	1	180,	0	-3.66	-3.01	10.4	-3.91	-5.32	-8.66	CDS	HECTD4	protein_coding	112184917,112184854,	2
ENSG00000173369	1	22661359	22661359	2.50E-50	+	22661270	22661449	0	1	179,	0	-49.6	-48.2	12.3	-1.33	-2.56	-3.26	CDS	C1QB	protein_coding		0
ENSG00000173546	15	75676760	75676760	1.30E-30	-	75676655	75676866	0	1	211,	0	-29.9	-28.7	103	-13	-14.8	8.24	CDS	CSPG4	protein_coding	75676712,	1
ENSG00000173546	15	75676087	75676087	1.00E-260	-	75675877	75676297	0	1	420,	0	-260	-258	11.9	-41.3	-43.4	-1.82	CDS	CSPG4	protein_coding	75676255,75676215,75676169,75676160,75676043,75675969,	6
ENSG00000173705	3	33153249	33153249	0	-	33152769	33153730	0	1	961,	0	-1570	#NAME?	54.6	-7.81	-9.43	-4.73	CDS	SUSD5	protein_coding	33153454,33153003,33152938,	3
ENSG00000174233	12	48768542	48768542	2.50E-24	-	48768437	48768648	0	1	211,	0	-23.6	-22.5	82.2	-2.68	-4.04	-5.13	three_prime_utr	ADCY6	protein_coding	48768560,48768539,	2
ENSG00000174282	17	7463160	7463160	1.00E-211	-	7462562	7463758	0	1	1196,	0	-211	-209	121	-8.79	-10.4	2.08	CDS	ZBTB4	protein_coding	7463496,7463283,7463066,7463051,7463000,7462828,7462793,7462708,	8
ENSG00000176868	9	131499564	131499564	4.00E-35	-	131499296	131499833	0	1	537,	0	-34.4	-33.2	118	-3.98	-5.4	-4.44	exon	AL358781.1	antisense_RNA	131499377,	1
ENSG00000176868	9	131499545	131499545	5.00E-25	-	131499277	131499814	0	2	278,254,	0,283	-24.3	-23.2	84.7	-3.84	-5.24	-4.39	exon	AL358781.1	antisense_RNA	131499377,	1
ENSG00000176946	2	241633568	241633568	3.00E-08	-	241633478	241633659	0	1	181,	0	-7.52	-6.71	28.6	-1.83	-3.1	-8.19	CDS	THAP4	protein_coding	241633637,241633623,	2
ENSG00000177105	11	3827957	3827957	2.50E-55	-	3827749	3828165	0	1	416,	0	-54.6	-53.3	95	-7.65	-9.25	-5.63	CDS	RHOG	protein_coding	3827969,3827786,	2
ENSG00000177352	3	49163068	49163068	1.00E-122	-	49162860	49163277	0	1	417,	0	-122	-121	405	-1.75	-3.02	7.09	CDS	CCDC71	protein_coding	49163137,	1
ENSG00000177469	17	42404559	42404559	1.00E-138	-	42404364	42404754	0	1	390,	0	-138	-136	8.33	-3.75	-5.14	-0.599	three_prime_utr	CAVIN1	protein_coding	42404721,42404706,42404529,42404500,42404485,	5
ENSG00000177606	1	58782646	58782646	6.60E-06	-	58782556	58782737	0	1	181,	0	-5.18	-4.46	7.35	-2.78	-4.14	-5.89	CDS	JUN	protein_coding		0
ENSG00000177606	1	58782017	58782017	0	-	58781657	58782378	0	1	721,	0	-413	#NAME?	289	-3.64	-5.03	-2.49	three_prime_utr	JUN	protein_coding	58781941,58781894,58781828,58781797,58781764,	5
ENSG00000178209	8	143918592	143918592	0	-	143918382	143918803	0	1	421,	0	#NAME?	#NAME?	680	-25.3	-27.2	-7.86	CDS	PLEC	protein_coding	143918617,143918389,	2
ENSG00000178252	3	49012242	49012242	3.20E-28	+	49011972	49012512	0	1	540,	0	-27.5	-26.3	95.1	-6.19	-7.73	-5.38	CDS	WDR6	protein_coding	49012418,49012427,	2
ENSG00000179218	19	12943907	12943907	0	+	12943713	12944101	0	1	388,	0	-6760	#NAME?	138	-434	-357	3.3	CDS	CALR	protein_coding	12943734,12943743,12943809,12943827,12943857,12943902,12943935,	7
ENSG00000180573	6	26124546	26124546	2.00E-12	+	26124442	26124651	0	1	209,	0	-11.7	-10.8	38.4	-19.9	-21.7	-12.3	CDS	HIST1H2AC	protein_coding		0
ENSG00000181555	3	47120766	47120766	8.70E-08	-	47120601	47120932	0	1	331,	0	-7.06	-6.27	27.1	-11.2	-12.9	8.91	CDS	SETD2	protein_coding	47120854,47120787,47120750,47120661,	4
ENSG00000182095	7	5370673	5370673	1.00E-303	-	5370389	5370958	0	1	569,	0	-303	-301	492	-57.7	-60	-8.01	CDS	TNRC18	protein_coding	5370888,5370863,5370685,5370584,	4
ENSG00000182107	14	61280528	61280528	7.10E-08	-	61280438	61280618	0	1	180,	0	-7.15	-6.36	9.27	-4.96	-6.43	-9.61	CDS	TMEM30B	protein_coding	61280550,	1
ENSG00000182107	14	61280530	61280530	7.10E-08	-	61280440	61280620	0	1	180,	0	-7.15	-6.36	9.27	-4.96	-6.43	-9.61	CDS	TMEM30B	protein_coding	61280550,	1
ENSG00000182253	15	99131009	99131009	1.00E-173	+	99130859	99131160	0	1	301,	0	-173	-171	152	-6.59	-8.15	-4.65	CDS	SYNM	protein_coding	99130976,99130988,99130998,99131061,	4
ENSG00000182636	15	23687092	23687092	7.60E-06	-	23687002	23687182	0	1	180,	0	-5.12	-4.4	20.4	-2.71	-4.07	-8.23	CDS	NDN	protein_coding		0
ENSG00000182871	21	45468622	45468622	6.30E-35	+	45468472	45468773	0	1	301,	0	-34.2	-33	61.3	-2.63	-3.98	6.25	CDS	COL18A1	protein_coding	45468523,45468535,45468621,45468670,45468769,	5
ENSG00000184898	2	151251417	151251417	2.60E-08	-	151251312	151251522	0	1	210,	0	-7.58	-6.77	28.8	-1.85	-3.13	-8.25	CDS	RBM43	protein_coding	151251358,	1
ENSG00000185129	5	140114796	140114796	0	+	140114361	140115231	0	1	870,	0	-1430	#NAME?	209	-8.68	-10.3	-4.87	exon	PURA	protein_coding	140114380,140114407,140114572,140114590,140114860,140114984,	6
ENSG00000185950	13	109785804	109785804	5.00E-16	-	109785699	109785910	0	1	211,	0	-15.3	-14.4	54.9	-3.3	-4.68	-5.19	CDS	IRS2	protein_coding	109785898,	1
ENSG00000186174	11	118901751	118901751	1.00E-192	-	118901001	118902502	0	1	1501,	0	-192	-190	521	-18	-19.9	-4.09	CDS	BCL9L	protein_coding	118902256,118902211,118902100,118901958,118901825,118901799,118901634,118901458,118901329,118901181,118901158,118901042,	12
ENSG00000187479	11	43943288	43943288	1.00E-140	+	43943154	43943422	0	1	268,	0	-140	-138	5.53	-34.3	-36.4	-2.81	CDS	C11orf96	protein_coding	43943244,43943294,43943321,43943366,43943376,43943383,43943406,	7
ENSG00000187479	11	43943294	43943294	1.00E-147	+	43943147	43943442	0	1	295,	0	-147	-146	6.21	-36.9	-39	-2.82	CDS	C11orf96	protein_coding	43943244,43943294,43943321,43943366,43943376,43943383,43943406,	7
ENSG00000187479	11	43943213	43943213	7.90E-57	+	43943153	43943273	0	1	120,	0	-56.1	-54.8	2.91	-50.4	-52.5	-7.55	CDS	C11orf96	protein_coding	43943244,	1
ENSG00000188783	1	203487147	203487147	0	+	203486982	203487312	0	1	330,	0	-1040	#NAME?	444	-8.35	-9.97	-4.82	three_prime_utr	PRELP	protein_coding	203487061,203487223,203487289,	3
ENSG00000196136	14	94623859	94623859	4.00E-22	+	94623754	94623965	0	1	211,	0	-21.4	-20.3	74.9	-4.4	-5.83	-10.2	three_prime_utr	SERPINA3	protein_coding		0
ENSG00000196159	4	125415390	125415390	6.30E-11	+	125415300	125415481	0	1	181,	0	-10.2	-9.28	34.9	-2.15	-3.46	-5.53	CDS	FAT4	protein_coding		0
ENSG00000196182	1	36340595	36340595	7.90E-90	-	36340460	36340730	0	1	270,	0	-89.1	-87.6	297	-1.33	-2.57	-10.5	three_prime_utr	STK40	protein_coding	36340698,36340671,36340549,	3
ENSG00000197256	19	11193487	11193487	0	-	11193022	11193952	0	1	930,	0	-534	#NAME?	1370	-48.8	-51	-7.58	CDS	KANK2	protein_coding	11193946,11193836,11193799,11193670,11193561,11193328,11193307,11193256,11193115,	9
ENSG00000198373	16	69940003	69940003	2.50E-14	+	69939913	69940094	0	1	181,	0	-13.6	-12.6	15.1	-5.41	-6.91	-8.03	three_prime_utr	WWP2	protein_coding	69939930,69940056,	2
ENSG00000198727	MT	14995	14995	1.40E-09	+	14921	15069	0	1	148,	0	-8.84	-7.99	8.2	-9.34	-11	-10.6	CDS	MT-CYB	protein_coding		0
ENSG00000198786	MT	13880	13880	7.90E-15	+	13761	14000	0	1	239,	0	-14.1	-13.1	4.51	-13.9	-15.7	-5.38	CDS	MT-ND5	protein_coding	13826,	1
ENSG00000198886	MT	11163	11163	6.30E-16	+	11058	11269	0	1	211,	0	-15.2	-14.2	15.8	-3.2	-4.57	-4.16	CDS	MT-ND4	protein_coding		0
ENSG00000198899	MT	9118	9118	3.20E-44	+	9029	9207	0	1	178,	0	-43.5	-42.2	76.7	-31.7	-33.7	-8.2	CDS	MT-ATP6	protein_coding		0
ENSG00000203880	20	64273344	64273344	7.90E-19	+	64273254	64273435	0	1	181,	0	-18.1	-17.1	64.1	-1.85	-3.13	-4.34	exon	PCMTD2	protein_coding	64273323,64273394,	2
ENSG00000205189	8	80487460	80487460	1.00E-156	+	80487325	80487596	0	1	271,	0	-156	-155	134	-51.7	-53.9	11.1	CDS	ZBTB10	protein_coding	80487336,80487366,80487456,80487579,	4
ENSG00000205730	16	19115610	19115610	9.88131291682493e-323	+	19115131	19116090	0	1	959,	0	-322	-320	1060	-3.66	-5.05	5.59	exon	ITPRIPL2	protein_coding	19115143,19115632,19115657,19115737,19115788,	5
ENSG00000205730	16	19115616	19115616	9.88131291682493e-323	+	19115136	19116096	0	1	960,	0	-322	-320	1060	-3.56	-4.94	5.47	exon	ITPRIPL2	protein_coding	19115143,19115632,19115657,19115737,19115788,	5
ENSG00000214753	11	62727034	62727034	5.00E-26	-	62726810	62727259	0	1	449,	0	-25.3	-24.2	35.7	-10.7	-12.4	-7.4	CDS	HNRNPUL2	protein_coding	62727215,62727095,62727044,62727026,62726936,62726924,62726903,62726882,62726876,	9
ENSG00000221955	3	125083397	125083397	1.60E-14	-	125083292	125083502	0	1	210,	0	-13.8	-12.9	49.8	-2.28	-3.6	-9.04	three_prime_utr	SLC12A8	protein_coding	125083372,	1
ENSG00000231340	X	53143080	53143080	4.00E-93	-	53142948	53143212	0	1	264,	0	-92.4	-90.8	307	-4.33	-5.76	-5.39	exon	ACTG1P10	processed_pseudogene	53143056,	1
ENSG00000234857	11	62727040	62727040	4.00E-27	-	62726816	62727265	0	1	449,	0	-26.4	-25.2	26.3	-10.7	-12.4	-7.41	CDS	HNRNPUL2-BSCL2	protein_coding	62727215,62727095,62727044,62727026,62726936,62726924,62726903,62726882,62726876,	9
ENSG00000251562	11	65500305	65500305	1.00E-305	+	65500245	65500366	0	1	121,	0	-305	-303	2.86	-119	-122	1.75	exon	MALAT1	lincRNA	65500275,65500337,	2
ENSG00000251562	11	65500384	65500384	0	+	65500249	65500520	0	1	271,	0	-2720	#NAME?	3.36	-1.84	-3.11	0.13	exon	MALAT1	lincRNA	65500275,65500337,65500371,65500480,	4
ENSG00000255302	15	48878228	48878228	1.00E-27	+	48878153	48878304	0	1	151,	0	-27	-25.9	19.2	-27.9	-29.9	-13	CDS	EID1	protein_coding		0
ENSG00000258056	12	55730528	55730528	1.60E-09	+	55730439	55730617	0	1	178,	0	-8.79	-7.95	31.4	-1.48	-2.73	-4.81	exon	AC009779.2	antisense_RNA	55730534,	1
ENSG00000261221	19	55616850	55616850	1.30E-42	+	55616700	55617000	0	1	300,	0	-41.9	-40.7	143	-1.76	-3.03	8.08	three_prime_utr	ZNF865	protein_coding	55616841,55616857,55616915,	3
ENSG00000262712	16	4337457	4337457	7.90E-17	-	4337337	4337578	0	1	241,	0	-16.1	-15.1	30	-13.6	-15.3	-6.11	exon	AC012676.1	sense_intronic	4337420,	1
ENSG00000266524	10	47310334	47310334	0.00012	+	47310259	47310410	0	1	151,	0	-3.91	-3.25	6.08	-2.72	-4.08	-6.52	CDS	GDF10	protein_coding	47310329,47310374,	2
ENSG00000266714	17	75589645	75589645	1.00E-06	+	75589555	75589735	0	1	180,	0	-6	-5.25	9.94	-10.7	-12.4	-9.47	CDS	MYO15B	protein_coding	75589663,	1
ENSG00000272078	1	10653839	10653839	1.00E-20	+	10653734	10653944	0	1	210,	0	-20	-18.9	42.7	-1.45	-2.7	-4.65	exon	AL139423.1	antisense_RNA	10653808,10653817,10653898,	3
ENSG00000272333	19	35732557	35732557	1.00E-105	+	35732452	35732663	0	1	211,	0	-105	-103	177	-29.9	-31.9	7.59	CDS	KMT2B	protein_coding	35732484,35732503,35732523,35732546,35732613,	5
ENSG00000272333	19	35720156	35720156	2.50E-52	+	35719886	35720427	0	1	541,	0	-51.6	-50.2	167	-4.14	-5.56	4.21	CDS	KMT2B	protein_coding	35720009,35720021,35720171,35720178,35720195,35720297,35720312,35720387,	8
ENSG00000273259	14	94623856	94623856	4.00E-22	+	94623752	94623961	0	1	209,	0	-21.4	-20.3	74.9	-4.4	-5.83	-10.2	three_prime_utr	AL049839.2	protein_coding		0
ENSG00000283041	7	133035651	133035651	6.30E-12	-	133035561	133035741	0	1	180,	0	-11.2	-10.3	16.2	-6.87	-8.45	-10.3	exon	AC008038.1	processed_pseudogene		0
ENSG00000283154	3	159764746	159764746	2.00E-91	+	159764536	159764957	0	1	421,	0	-90.7	-89.1	54.1	-34.4	-36.5	-8.47	CDS	IQCJ-SCHIP1	protein_coding	159764584,159764605,159764668,159764692,159764749,159764763,159764854,	7
